# Supplementary material for: Enhanced Acetaminophen Electrochemical Sensing Based on Nitrogen-Doped Graphene
Source: Int J Mol Sci. 2022 Nov 28;23(23):14866. doi: 10.3390/ijms232314866 (PMC9737486; doi:10.3390/ijms232314866)
Supplement: Supplementary file 1 [file ijms-23-14866-s001.zip]

Archive with 1 entries (1 files):
- ijms-2069406-supplementary.pdf
